# Supplementary material for: NIR-activated adipose-targeted nanocarrier drives local browning and metabolic restoration
Source: Regen Biomater. 2026 Mar 9;13:rbag052. doi: 10.1093/rb/rbag052 (PMC13157220; doi:10.1093/rb/rbag052)
Supplement: rbag052_Supplementary_Data [file rbag052_supplementary_data.zip]

Archive with 1 entries (1 files):
- Supplementary Data 0227 final.docx
